# Supplementary material for: Dynamics of Rayleigh Fission Processes in ∼100 nm Charged Aqueous Nanodrops
Source: ACS Cent Sci. 2023 May 31;9(8):1611–22. doi: 10.1021/acscentsci.3c00323 (PMC10451037; doi:10.1021/acscentsci.3c00323)
Supplement: Supplementary file 2 — oc3c00323_si_002.xlsx [file oc3c00323_si_002.xlsx]

## Sheet: Sheet1
	Data S1					Data S2					Data S3					Data S4					Data S5					Data S6					Data S7
	nanodrop #1					nanodrop #2					nanodrop #3					nanodrop #4					nanodrop #5					nanodrop #6					nanodrop #7
		Before fission	After fission				Before fission	After fission				Before fission	After fission				Before fission	After fission				Before fission	After fission				Before fission	After fission				Before fission	After fission
	diameter	86 nm	85 nm			diameter	44 nm	44 nm			diameter	48 nm	48 nm			diameter	111 nm	110 nm			diameter	106 nm	105 nm			diameter	118 nm	117 nm			diameter	121 nm	120 nm
	mass	200.4 ± 2.5 MDa	198.2 ± 3.3 MDa			mass	26.8 ± 0.3 MDa	26.4 ± 0.3 MDa			mass	35.6 ± 0.6 MDa	34.3 ± 0.7 MDa			mass	430.6 ± 5.4 MDa	418.1 ± 7.5 MDa			mass	373.0 ± 4.6 MDa	364.4 ± 18.4 MDa			mass	522.0 ± 5.7 MDa	502.5 ± 6.5 MDa			mass	553.8 ± 8.4 MDa	543.3 ± 5.4 MDa
	charge	1820 ± 13 e	1685 ± 32 e			charge	593 ± 6 e	509 ± 6 e			charge	585 ± 7 e	535 ± 9 e			charge	2480 ± 22 e	2242 ± 49 e			charge	2563 ± 23 e	2312 ± 66 e			charge	2914 ± 25 e	2782 ± 28 e			charge	3294 ± 49 e	3151 ± 14 e
	Raw data					Raw data					Raw data					Raw data					Raw data					Raw data					Raw data
	time (ms)	fundamental frequency (Hz)	2nd harmonic (Hz)			time (ms)	fundamental frequency (Hz)	2nd harmonic (Hz)			time (ms)	fundamental frequency (Hz)	2nd harmonic (Hz)			time (ms)	fundamental frequency (Hz)	2nd harmonic (Hz)			time (ms)	fundamental frequency (Hz)	2nd harmonic (Hz)			time (ms)	fundamental frequency (Hz)	2nd harmonic (Hz)			time (ms)	fundamental frequency (Hz)	2nd harmonic (Hz)
	0	7736.67	15469.4			0	12009.7	24024.8			0	10850.9	21709.7			0	6074.1	12157.3			0	6927.56	13851.8			0	6044.26	12083.6			0	6241.97	12482.3
	5	7742.95	15484.1			5	12033.8	24051.3			5	10854.4	21714.5			5	6087.54	12162.9			5	6925.89	13856.6			5	6042.42	12090.7			5	6241.78	12481.3
	10	7744.74	15492.6			10	12055.5	24085.4			10	10875.1	21734			10	6086.04	12177.9			10	6924.96	13853.8			10	6049.46	12100.2			10	6242.29	12488.5
	15	7754.07	15504.2			15	12046.8	24111.7			15	10870.4	21744.2			15	6093.64	12183.1			15	6929.72	13859			15	6051.41	12098.3			15	6248.91	12495.6
	20	7761.49	15515.9			20	12067.1	24122.4			20	10888.5	21745.4			20	6096.1	12196.8			20	6923.25	13848			20	6055.61	12106.9			20	6245.22	12489
	25	7758.56	15517.8			25	12066.9	24137.9			25	10870.9	21744.1			25	6108.13	12192.9			25	6923.7	13849.3			25	6058.81	12110.2			25	6243.61	12489.4
	30	7763.65	15526.6			30	12060.5	24147.2			30	10860.6	21728.5			30	6096.65	12201.3			30	6920.34	13850.1			30	6063.55	12116.3			30	6246.8	12489
	35	7767.18	15528.8			35	12080.5	24160.1			35	10855.6	21731.8			35	6105.85	12205.1			35	6921.75	13837.1			35	6065.1	12126.8			35	6245.47	12497.5
	40	7765.17	15537.3			40	12096.9	24175.7			40	10864.6	21745.3			40	6101.16	12214.7			40	6914.57	13830.3			40	6064.62	12135.6			40	6246.22	12496.2
	45	7768.44	15554.5			45	12098	24180.6			45	10883.7	21760.3			45	6103.54	12206			45	6917.21	13831.5			45	6073.21	12137.5			45	6247.61	12494.8
	50	7776.01	15549.6			50	12096.5	24191			50	10881.4	21761.1			50	6103.43	12208.8			50	6915.69	13831.7			50	6070.28	12142.1			50	6252.96	12497.7
	55	7778.05	15560.2			55	12097.7	24205.3			55	10891.6	21779.6			55	6106.87	12213.3			55	6907.69	13820.4			55	6065.21	12132			55	6238.91	12478.1
	60	7784.51	15560.1			60	12125.5	24223			60	10894.7	21783.3			60	6106.83	12219.1			60	6911.98	13817.8			60	6074.84	12145.1			60	6228.41	12459.1
	65	7789.65	15569.2			65	12114.7	24227.9			65	10890.6	21787.5			65	6112.95	12221.6			65	6911.77	13816.2			65	6073.06	12151.4			65	6225.52	12452
	70	7789.16	15577.7			70	12080	24170.4			70	10889	21795.3			70	6107.2	12222.9			70	6914.49	13820.5			70	6077.8	12156.2			70	6218.75	12444.8
	75	7790.9	15586			75	12090.8	24178.5			75	10898.9	21812.6			75	6115.43	12236.2			75	6910.4	13820.5			75	6081.37	12159.5			75	6222.03	12438.3
	80	7801.52	15594.8			80	12109.3	24198.6			80	10906.2	21823.5			80	6114.26	12229.1			80	6904.08	13813			80	6086.28	12162.2			80	6217.14	12425.7
	85	7800.09	15597.9			85	12099.7	24202			85	10903.7	21822.9			85	6113.21	12233.5			85	6908.23	13816			85	6085.51	12166.1			85	6207.52	12413.6
	90	7797.86	15600.3			90	12116.3	24209.1			90	10920.1	21821			90	6117.25	12236.6			90	6913.67	13817.7			90	6088.65	12174.3			90	6189.45	12370
	95	7802.31	15608.3			95	12111.5	24223.7			95	10923.7	21834.9			95	6118.96	12238.1			95	6909.7	13822.6			95	6086.95	12179.5			95	6181.77	12359.5
	100	7810.61	15613.8			100	12111.5	24228.2			100	10917.8	21846.8			100	6119.72	12246.6			100	6902.02	13810.1			100	6094.67	12181.2			100	6144.5	12292.1
	105	7807	15615.6			105	12115.4	24252.3			105	10919	21853.7			105	6125.61	12245.9			105	6910.7	13813.1			105	6095.6	12187.6			105	6108.21	12219.1
	110	7825.24	15621.5			110	12124.9	24258.9			110	10936.7	21864.8			110	6120.46	12249.3			110	6892.63	13789.8			110	6096.4	12197.1			110	6083.35	12157.4
	115	7820.47	15635.8			115	12135.6	24261.3			115	10930.9	21872.6			115	6125.24	12249			115	6889.48	13778.2			115	6100.28	12191.1			115	6078.79	12159.6
	120	7818.4	15643.9			120	12132.8	24274.2			120	10918.2	21832.1			120	6118.33	12237.8			120	6875.63	13761			120	6101.23	12198.9			120	6085.07	12169.9
	125	7826.51	15646.6			125	12125.9	24247.7			125	10889.6	21786.8			125	6118.64	12243.9			125	6884.98	13762			125	6098.16	12205.4			125	6084.21	12172.4
	130	7822.13	15654.4			130	12127.8	24265.4			130	10897.2	21791.5			130	6118.44	12244.6			130	6874.4	13761.8			130	6103.51	12204.7			130	6091.58	12177.2
	135	7824.13	15654.1			135	12129.6	24265.8			135	10880.5	21769.8			135	6117.27	12243.5			135	6887.98	13764.4			135	6105.32	12210.7			135	6088.08	12182.2
	140	7833.91	15665.1			140	12145.5	24280.5			140	10879.7	21768.6			140	6122.49	12247.5			140	6875.52	13755.1			140	6108.59	12218			140	6093.79	12189.8
	145	7833.02	15662.5			145	12139	24282.9			145	10890.5	21771.2			145	6123.33	12249			145	6869.91	13741.5			145	6112.72	12224.8			145	6094.86	12190.3
	150	7838.22	15670.3			150	12146.4	24295			150	10897.6	21781.3			150	6128.68	12250.4			150	6872.54	13744.7			150	6111.66	12224.6			150	6098.15	12194.8
	155	7841.99	15673.9			155	12159.1	24307.9			155	10895.9	21782.6			155	6126.61	12252.7			155	6869.76	13742			155	6118.54	12228.9			155	6100.37	12201.8
	160	7841.54	15681.7			160	12147.7	24309.2			160	10899.6	21806.6			160	6127.59	12255.1			160	6865.15	13735.1			160	6115.84	12231.7			160	6102.43	12205.6
	165	7841.71	15690.3			165	12171.7	24326.1			165	10893.5	21803.6			165	6131.77	12257.3			165	6870.07	13730.3			165	6122.57	12237.1			165	6104.83	12211.6
	170	7846.96	15695.6			170	12169.3	24343			170	10871.5	21756.5			170	6129.52	12261.8			170	6856.9	13710.9			170	6121.42	12243.5			170	6111.23	12213.7
	175	7857.75	15696.3			175	12165.7	24344			175	10874.7	21742.1			175	6128.5	12257.9			175	6858.7	13715.7			175	6119.66	12246.7			175	6109.51	12223.2
	180	7854.2	15709.9			180	12197.7	24350.7			180	10878.3	21752.6			180	6131.27	12257.3			180	6860.18	13716.1			180	6127.54	12250.6			180	6113.66	12223.5
	185	7856.01	15717.6			185	12193.7	24367.6			185	10880.2	21768.2			185	6129.74	12266.4			185	6853.65	13701.5			185	6116.47	12237.8			185	6112.49	12232.4
	190	7864.21	15721.3			190	12182.3	24372.3			190	10880.9	21770.1			190	6134.75	12273.7			190	6832.94	13669.1			190	6113.93	12223.5			190	6115.98	12233.6
	195	7863.29	15729.1			195	12194.7	24379.3			195	10900.4	21782.6			195	6133.95	12271.3			195	6814.87	13634.5			195	6111.15	12221.7			195	6122.19	12239.5
	200	7871.87	15735.1			200	12197.4	24405.4			200	10887.8	21784.8			200	6139.69	12276.1			200	6804.9	13624			200	6116.69	12221.6			200	6118.88	12244.4
	205	7874.01	15740.9			205	12202.4	24401.1			205	10907.5	21793			205	6142.49	12283.4			205	6800.11	13614.5			205	6114.71	12228.8			205	6123.38	12244
	210	7871.81	15742.7			210	12215.3	24414.7			210	10900.4	21806.3			210	6140.87	12286.1			210	6794.64	13597.7			210	6114.94	12232.3			210	6126.75	12252.2
	215	7872.86	15753			215	12203.7	24430.7			215	10889.4	21764.8			215	6144.35	12285.6			215	6791.29	13582.6			215	6112.03	12225.6			215	6127.69	12259.4
	220	7880.19	15757			220	12225.7	24438.3			220	10871.6	21745.1			220	6144.41	12283			220	6781.36	13572.7			220	6118.68	12238.9			220	6131.64	12257.9
	225	7878.85	15766.1			225	12215.7	24445.7			225	10832.2	21675.7			225	6139.75	12282.7			225	6782.51	13567.3			225	6117.28	12233.2			225	6131.87	12263.8
	230	7883.96	15768			230	12240.2	24462			230	10821	21644			230	6141.13	12286.4			230	6781.1	13570.3			230	6122.41	12238.8			230	6132.07	12269
	235	7889.1	15776.7			235	12224.3	24462.9			235	10811.9	21630.5			235	6147.18	12288.5			235	6781.78	13567.5			235	6123.77	12237.1			235	6138.82	12270.3
	240	7898.59	15787.9			240	12243.1	24469.3			240	10774.2	21542.7			240	6152.92	12298.7			240	6788.03	13572.7			240	6114.3	12241.9			240	6137.84	12271.8
	245	7895.37	15785.2			245	12243.5	24471.6			245	10726.2	21463			245	6143.46	12287.1			245	6779.75	13562.7			245	6045.83	12085.8			245	6140.78	12281.2
	250	7897.61	15795.1			250	12242.9	24498.1			250	10698.3	21405			250	6143.25	12285.3			250	6773.66	13552.3			250	5971.73	11942.3			250	6143.98	12284.7
	255	7904.61	15801.2			255	12257.3	24498.9			255	10611.1	21209.2			255	6135.14	12269.7			255	6778.45	13551			255	5922.62	11848			255	6144.98	12288.7
	260	7895.61	15802.6			260	12248.4	24513.7			260	10497.1	21011.1			260	6130.64	12261.5			260	6769.84	13543.3			260	5886.26	11778.1			260	6146.58	12295.7
	265	7906.34	15809.8			265	12250.7	24518.5			265	10493.5	20991.1			265	6121.99	12242.7			265	6774.02	13541.9			265	5851.01	11701.3			265	6148.64	12297.8
	270	7908.18	15819.1			270	12266.1	24525.9			270	10502.4	21001.9			270	6118.16	12236			270	6763.9	13531.5			270	5813.59	11625.3			270	6151.28	12299.7
	275	7909.91	15820			275	12271.3	24535.5			275	10508.9	21012			275	6115.28	12231.4			275	6756.52	13518.9			275	5804.73	11616.7			275	6152.42	12303.7
	280	7915.75	15823.3			280	12267.5	24538.8			280	10483	20968.9			280	6108.85	12220.7			280	6740.59	13488			280	5809.7	11622.1			280	6158.29	12310.8
	285	7911.56	15825.8			285	12264.6	24547.8			285	10432.9	20863.5			285	6107.7	12215.5			285	6729.84	13448			285					285	6157.18	12310.2
	290	7914.03	15832.5			290	12280	24554.8			290	10363.5	20745.9			290	6096.18	12194			290	6718.99	13435.4			290	5810.1	11625.9			290	6156.45	12316.1
	295	7915.01	15839			295	12297.3	24565.9			295	10365.2	20729.8			295	6087.25	12174.1			295	6716.53	13429.3			295	5819.41	11632.3			295	6160.61	12315.5
	300	7917.32	15839.5			300	12286.2	24579.2			300	10329.2	20660.1			300	6065.96	12143.6			300	6720.2	13434.1			300	5813.63	11635			300	6163.09	12319.3
	305	7921.03	15844.8			305	12297.4	24594.4			305	10259.2	20521.6			305	6070.15	12137.5			305	6705.1	13413.6			305	5822.63	11638			305	6159.76	12325.7
	310	7928.78	15852.9			310	12290	24596.4			310	10085.2	20424.9			310	6055.57	12117.4			310	6710.78	13421.4			310	5823.7	11637.6			310	6163.18	12329.3
	315	7929.55	15862.4			315	12294.3	24606.6			315	9963.42	19931.6			315	6047.3	12097.8			315	6715.2	13429			315	5819.65	11644.4			315	6167.01	12334
	320	7934.19	15862.2			320	12308.5	24614.2			320	9962.56	19910.4			320	6018.98	12043.6			320	6712.33	13427.4			320	5826.81	11654.2			320	6168.77	12336.4
	325	7934.64	15873.8			325	12309.5	24609.5			325	9970.45	19928.3			325	5986.48	11975.5			325	6694.78	13386.4			325	5826.31	11654.9			325	6172.76	12343
	330	7940.75	15877.5			330	12300.1	24609.7			330	9964.5	19933.9			330	5960.06	11924.5			330	6687.79	13371			330	5830.76	11662.8			330	6175.16	12346.2
	335	7939.61	15879.2			335	12301.8	24621.3			335	9966.64	19942.8			335	5942.5	11875.3			335	6686.79	13372.4			335	5832.91	11668.7			335	6177.01	12353.9
	340	7943.45	15889.3			340	12275.1	24539.1			340	9969.27	19950.8			340	5930.8	11857.7			340	6686.96	13368			340	5834.4	11672.1			340	6179.38	12361.9
	345	7948.95	15896.3			345	12273.1	24522			345	9970.22	19956.1			345	5918.32	11836.1			345	6688.05	13381.3			345	5836.83	11674.7			345	6182.65	12360.9
	350	7951.01	15899.4			350	12261.2	24523.8			350	9976.89	19959.7			350	5904.42	11815.1			350	6683.91	13374.3			350	5840.24	11679			350	6184.68	12370.1
	355	7955.65	15908.2			355	12266.1	24538.1			355	9981.43	19969.8			355	5887.78	11768.3			355	6669.47	13338.1			355	5840.84	11684.6			355	6183.75	12370.6
	360	7954.48	15915.6			360	12282.9	24542.1			360	9992.36	19981.5			360	5861.74	11722.3			360	6647.17	13295.2			360	5844.26	11686.6			360	6188.95	12378.2
	365	7955.07	15916.1			365	12281.6	24560			365	10005.9	19994.4			365	5842.03	11681.9			365	6626.19	13248.3			365	5845.69	11693.9			365	6192.29	12385.2
	370	7956.66	15923.2			370	12283.4	24564.3			370	10004.2	19998.8			370	5827.36	11647.8			370	6621.52	13241.6			370	5848.13	11696.8			370	6190.42	12389.1
	375	7959.26	15929.8			375	12287.9	24570.7			375	10004.3	20006.2			375	5810.83	11606.8			375	6614.5	13235			375	5850.59	11700.3			375	6194.48	12390.5
	380	7969.82	15938.6			380	12283	24583.5			380	10008.6	20019.7			380	5778.21	11553.6			380	6604.44	13207.5			380	5854.15	11701.6			380	6192.27	12395
	385	7963.19	15937			385	12290.6	24596.7			385	10008.1	20019.1			385	5766.71	11533			385	6602.9	13202.6			385	5857.07	11705.7			385	6198.32	12403.6
	390	7980.96	15947.5			390	12306.8	24611.2			390	10027.1	20025.8			390	5738.48	11485.9			390	6594.2	13188.1			390	5856.41	11714			390	6200.95	12406.3
	395	7974.89	15958.7			395	12297	24609.4			395	10021.2	20035.2			395	5731.99	11473.6			395	6587.48	13173.4			395	5861.77	11723			395	6203.13	12407.7
	400	7985.12	15957.2			400	12288.9	24573.7			400	10014.7	20046.1			400	5727.07	11452.8			400	6588.75	13169.9			400	5866.04	11725.6			400	6205.79	12413.8
	405	7842.83				405	12286.4	24569.4			405	10021.6	20041.8			405	5711.78	11427.7			405	6586.72	13176.4			405	5866.05	11730			405	6208.97	12416.9
	410	7514.12	15036.2			410	12303.2	24589.5			410	10012.8	20037.7			410	5709.33	11416.6			410	6593.39	13175.5			410	5867.57	11736.8			410	6211.36	12426
	415	7520.2	15043.3			415	12290.1	24598.9			415	9998.78	20008.7			415	5698.69	11401.4			415	6591.28	13180.5			415	5869.58	11738.5			415	6214.09	12426.1
	420	7516.35	15049			420	12292.4	24600.4			420	10004.9	20002.4			420	5695.72	11394.7			420	6590.66	13181.4			420	5870.96	11745.1			420	6215.43	12427.1
	425	7532.92	15056.3			425	12290.2	24599.7			425	10011.5	20015.7			425	5700.99	11402.2			425	6580.55	13160.6			425	5875.57	11750.4			425	6192.63	12455.6
	430	7527.16	15065.7			430	12294.2	24609.6			430	10010.1	20022.3			430	5702.19	11409.1			430	6550.84	13109.1			430	5876.75	11756.8			430	6217.98	12438.8
	435	7528.76	15068.4			435	12243.3	24498.8			435	10017.1	20031.9			435					435	6542.29	13077.9			435	5875.27	11760.8			435	6220.84	12444.2
	440	7541.39	15067.5			440	11160.7	21771.3			440	10019.2	20032.3			440					440	6531.53	13064.4			440	5878.73	11761.1			440	6226.18	12448.3
	445	7544.46	15074.7			445	10837	21708.5			445	10020.8	20035.1			445	5697.61	11403.6			445	6539.13	13075.1			445	5881.75	11762.1			445	6227.58	12453
	450	7536.54	15077.3			450	10860.9	21709.7			450	10026	20045.5			450	5706.34	11410.8			450	6532.93	13065.7			450	5882.13	11777			450	6226.36	12460
	455	7540.99	15086.8			455	10854.6	21725.2			455	10018.6	20049.9			455	5700.79	11406			455	6534.47	13076			455	5886.12	11778.1			455	6231.41	12463.3
	460	7544.6	15096.9			460	10868.1	21733.8			460	10020.4	20060.5			460	5704.63	11406.5			460	6535.63	13055.4			460	5888.88	11785.4			460	6233.82	12468.4
	465	7549.23	15097.1			465	10885.2	21742.3			465	10038.9	20076.3			465	5701.06	11406.6			465	6518.98	13034.9			465	5887.26	11786			465	6235.59	12474.9
	470	7547.54	15103.8			470	10894.9	21761.6			470	10042	20086.8			470	5703.62	11404.2			470	6500.25	13052.8			470	5895.52	11789.6			470	6240.67	12476
	475	7555.2	15106.6			475	10877.7	21772.1			475	10044.7	20093.3			475	5720.11	11389.3			475	6496.82	12983			475	5897.42	11792.1			475	6244.14	12479.5
	480	7560.99	15118.2			480	10891.3	21785.1			480	10040.9	20095.6			480	5702.18	11403.6			480	6487.83	12968.5			480	5897.06	11800			480	6244.53	12487.7
	485	7559.67	15125.9			485	10892.4	21787.3			485	10049.9	20102.2			485	5704.57	11412.6			485	6487.7	12973			485	5903.92	11808.7			485	6240.75	12492.2
	490	7558.61	15125.8			490	10890.1	21792.4			490	10051.8	20110.3			490	5714.47	11413			490	6488.16	12966.5			490	5900.14	11807.7			490	6247.19	12494.7
						495	10899.6	21805.3			495	10062.3	20112.3
						500	10906.1	21812.8			500	10068.5	20135
						505	10910.2	21834.4			505	10055.7	20138.7
						510	10928.7	21845.9			510	10065	20139.4
						515	10928.1	21843.5			515	10076.8	20150.7
						520	10923.2	21852			520	10087.3	20152.5
						525	10928.7	21856			525	10086.6	20164.1
						530	10920.4	21869.8			530	10094.5	20171.4
						535	10944.9	21873.3			535	10080.9	20182.6
						540	10950.4	21899.5			540	10090.5	20192.6
						545	10940.8	21899.6			545	10105.4	20207.7
						550	10959.9	21911.9			550	10100.3	20210.8
						555	10964.1	21916.3			555	10110	20202.8
						560	10964.6	21935.6			560	10115.6	20226.1
						565	10957.8	21938.9			565	10112.7	20223.9
						570	10970.7	21952.6			570	10117.9	20230.7
						575	10974.3	21963.7			575	10126.3	20255.5
						580	10997	21978.7			580	10123.3	20252.7
						585	10989.9	21987.7			585	10122.8	20259.6
						590	10992	21993.3			590	10138.1	20271
						595	11000.6	21997.9			595	10152.5	20285.3
						600	11011.4	22004.3			600	10137.1	20291.6
						605	11002.8	22016.8			605	10135.9	20297.5
						610	11007.8	22029.8			610	10154.6	20300.5
						615	11021	22043.5			615	10154.9	20311.2
						620	11031.9	22057.2			620	10177.8	20317.9
						625	11032.8	22062			625	10163.3	20327.1
						630	11030.6	22077.6			630	10162.3	20334.4
						635	11041.8	22078.3			635	10144.4	20357.1
						640	11042	22085.2			640	10185.6	20349.9
						645	11046.1	22092.7			645	10159.3	20330.7
						650	11051.4	22110.9			650	10167.5	20342.9
						655	11046.3	22113.8			655	10171.8	20341.3
						660	11050.9	22127.7			660	10176.8	20357
						665	11080.2	22144.4			665	10182	20364.4
						670	11075.9	22147.8			670	10193.8	20371.8
						675	11071.7	22154.9			675	10192.8	20375.3
						680	11090.2	22169.1			680	10190.1	20390.7
						685	11083.5	22177			685	10195	20400.1
						690	11089.4	22178.7			690	10202.5	20405.8
						695	11096.3	22197.5			695	10207.4	20408
						700	11110.8	22206.1			700	10205.1	20411.8
						705	11103.3	22211.9			705	10201.5	20424.1
						710	11111.7	22217.5			710	10215.8	20431.6
						715	11116.6	22225.4			715	10221.5	20430.6
						720	11128.2	22242.5			720	10216.2	20446.1
						725	11125.3	22255.1			725	10230.2	20447.6
						730	11125.4	22267.3			730	10235.7	20464.1
						735	11136.7	22268.4			735	10246.5	20475.4
						740	11140.4	22278.9			740	10244.4	20483.4
						745	11144.5	22289.7			745	10247.8	20486.2
						750	11152.8	22298.9			750	10245.8	20492.8
						755	11158.5	22308.5			755	10241.1	20498
						760	11157.4	22331.1			760	10256.3	20508.8
						765	11177.3	22322.6			765	10265.7	20516.5
						770	11170	22342			770	10258.1	20523.8
						775	11185.2	22353.4			775	10268.8	20533
						780	11188.5	22377.1			780	10269.7	20546.9
						785	11181.6	22363.2			785	10281.1	20559.7
						790	11188.9	22377.8			790	10293.1	20553.2
						795	11187.8	22375.7			795	10282.3	20564.2
						800	11201.6	22403.3			800	10277	20573.5
						805	11207.9	22415.8			805	10294.2	20581.1
						810	11204.8	22409.5			810	10298	20588.3
						815	11216.8	22433.7			815	10307.1	20599.6
						820	11219.8	22439.5			820	10308	20607.2
						825	11217.3	22434.7			825	10312.6	20620
						830	11227.3	22454.6			830	10308.6	20628.4
						835	11231	22462.1			835	10324.1	20636.1
						840	11246	22492.1			840	10322.2	20647.6
						845	11239.1	22478.2			845	10324.1	20654.2
						850	11252.9	22505.9			850	10325.3	20664
						855	11248.2	22496.5			855	10330.6	20657.2
						860	11240.7	22481.4			860	10333.4	20666.4
						865	11258.5	22517			865	10345.1	20688.2
						870	11250.7	22501.4			870	10347.6	20684.5
						875	11260.1	22520.2			875	10347.6	20694.7
						880	11263.7	22527.4			880	10353.7	20699.1
						885	11279.4	22558.7			885	10357.9	20720.9
						890	11294	22588			890	10360	20728.5
						895	11278.7	22557.4			895	10361.8	20731.9
						900	11297.5	22595			900	10368.4	20739.6
						905	11281.7	22563.3			905	10373.7	20741.2
						910	11301.4	22602.7			910	10366.6	20746.4
						915	11295.4	22590.8			915	10370.1	20771.9
						920	11313.4	22626.7			920	10381.1	20768.9
						925	11306.1	22612.3			925	10388	20773.9
						930	11318.6	22637.2			930	10381.4	20781.7
						935	11313.5	22626.9			935	10397.1	20792.1
						940	11316.8	22633.6			940	10409.4	20797.8
						945	11335.2	22670.4			945	10401.5	20809.2
						950	11333.3	22666.6			950	10400.1	20819.5
						955	11327.9	22655.8			955	10404	20821.9
						960	11343	22685.9			960	10409.9	20825.2
						965	11346	22692			965	10414.5	20845.4
						970	11349.2	22698.4			970	10422	20846.8
						975	11362.3	22724.7			975	10403.3	20823.6
						980	11349.4	22698.7			980	10414.5	20833.2
						985	11363.6	22727.2			985	10410.5	20843.6
						990	11370.6	22741.2			990	10398.4	20792.8
